# Supplementary material for: Fostemsavir analog BMS-818251 has enhanced viral neutralization potency and similar escape mutation profile
Source: Antimicrob Agents Chemother. 2025 Aug 27;69(10):e01910-24. doi: 10.1128/aac.01910-24 (PMC12486810; doi:10.1128/aac.01910-24)
Supplement: Supplemental File S1 — All mutation differential selection values (median across replicates). [file aac.01910-24-s0001.csv]

All mutation differential selection values (median across replicates)
site	wildtype	mutation	mutdiffsel
382	F	R	2.587911030056264
112	W	L	2.4758966633806176
426	M	L	2.3818165524764074
113	D	E	2.2713270671818946
112	W	T	2.2371873314048205
112	W	Y	2.2309519783426333
109	I	G	2.218257922272163
112	W	H	2.1728470506977717
475	M	I	2.1723514016891508
377	N	I	2.158262757011685
255	V	F	2.1327384897942463
424	I	R	2.1083269548622976
255	V	P	2.084309434249298
384	Y	S	1.9497132497894416
326	I	G	1.9235912123229781
384	Y	A	1.8938235071342489
113	D	A	1.891785736062913
112	W	A	1.845860230436156
113	D	Q	1.795810403704516
384	Y	T	1.7936694724197548
434	M	V	1.7853093048890474
255	V	Y	1.7842059259912364
255	V	A	1.7841963066605238
109	I	A	1.7523914229429207
433	A	V	1.7313407741681206
112	W	M	1.7170625757086126
375	S	I	1.7064568520428212
109	I	D	1.6941719084570437
384	Y	N	1.688906173280074
116	L	Q	1.683560021105794
432	Q	T	1.6781732492726316
475	M	L	1.6641989950510994
433	A	E	1.6418321263932194
433	A	L	1.6383110708930622
384	Y	L	1.637671807009798
433	A	R	1.5852084912160698
112	W	S	1.5548331373768485
434	M	I	1.5383624334906378
204	A	L	1.5347893698360342
107	D	T	1.5320904575545942
112	W	V	1.5243953406724635
129	L	I	1.5128563891037137
475	M	A	1.482588563569495
109	I	S	1.4816259412768065
375	S	N	1.4791387169464383
384	Y	M	1.4787233643938436
436	A	L	1.4543310519254942
433	A	W	1.4485879956223195
112	W	Q	1.4253555795538082
453	I	V	1.4240410929387592
116	L	I	1.417459326830656
426	M	F	1.4162905061398827
384	Y	I	1.4046747831347817
432	Q	A	1.3995492730956915
121	K	V	1.3995130456969336
153	E	L	1.3993887317728038
255	V	S	1.3888153618334649
432	Q	G	1.3816635859456183
68	V	F	1.3812472558076043
257	T	S	1.3753868687701778
101	V	L	1.3748575157003793
104	M	A	1.3650304853604194
432	Q	S	1.3606642974381482
369	L	T	1.3553756560994548
326	I	P	1.3546605124803537
178	R	G	1.3531220229769956
297	T	N	1.3525672411104892
202	T	L	1.3510912044139491
179	L	P	1.3493344164293308
197	N	S	1.3316796316437989
384	Y	V	1.3229305733736585
434	M	W	1.3226104115885684
263	G	A	1.3195837690403005
103	Q	T	1.3168527592399624
327	R	I	1.304989597718063
116	L	Y	1.2912316151900265
318	Y	H	1.2733458041174022
101	V	A	1.2470940180067362
113	D	L	1.2454454456056352
453	I	T	1.2289116385331105
433	A	D	1.224374012
113	D	Y	1.2232406289338589
140	D	N	1.2214734247508303
369	L	A	1.214552509056771
439	I	A	1.2125136702641477
424	I	F	1.2032954308142119
326	I	S	1.1991849559111185
115	S	T	1.1914025843891505
113	D	R	1.1820569847085356
113	D	M	1.1820569847085356
125	L	C	1.178090409202106
433	A	H	1.1718546395869327
287	Q	I	1.1698461445498616
266	A	V	1.1667189404027911
109	I	K	1.165722886851225
475	M	F	1.16288088
197	N	T	1.156951695954708
424	I	Y	1.1566747205588597
86	L	V	1.1471101085494515
436	A	I	1.1433224794590189
117	K	N	1.138140254453824
382	F	H	1.124074964869635
362	A	E	1.1223148082577863
116	L	H	1.1121141375110646
116	L	F	1.107299762543845
384	Y	Q	1.1061959252150506
230	D	N	1.102447286002094
116	L	E	1.0984383497602068
341	T	Y	1.098005041100102
113	D	T	1.0973655392549952
326	I	M	1.0939183939043549
424	I	M	1.0938262050523295
109	I	N	1.0693697491382086
68	V	T	1.0673126973664566
476	R	L	1.0599317662021086
477	D	E	1.0552964705955612
121	K	T	1.0550969877174952
326	I	H	1.0543035593725605
70	A	V	1.0533007877227705
121	K	H	1.053252045885021
324	G	A	1.0495738534013137
426	M	I	1.0492833999709517
152	G	Q	1.048682343319111
405	S	W	1.0485772246493987
326	I	K	1.048021246831514
153	E	T	1.0453950923292123
68	V	A	1.044043347030665
201	I	A	1.043257496894799
403	Q	L	1.0419497728236693
107	D	A	1.0407145739596884
240	P	I	1.0405384698922011
112	W	F	1.0403904414573495
372	T	S	1.0392447423278983
507	G	S	1.0368351241648803
436	A	F	1.0337387689571147
433	A	F	1.0317216298602263
112	W	C	1.0276159593633842
104	M	I	1.016121793087175
326	I	Y	1.0106676813095576
397	S	H	1.0062858667473915
433	A	Q	1.001833482619729
195	N	R	1.0001205538524989
392	N	C	0.9983586012689186
334	S	E	0.998354253
100	M	I	0.986066699
612	S	N	0.9807375485949495
434	M	H	0.9801553003658932
700	A	S	0.9781709117496764
119	C	V	0.9756885826635708
369	L	C	0.9743334976926636
204	A	I	0.9725685366182368
382	F	S	0.9725040103808452
70	A	I	0.9720873921066332
297	T	A	0.9635152233233104
173	Y	H	0.9626800401822716
190	E	D	0.9600473929312546
255	V	M	0.9589542970249821
433	A	M	0.9586212513449122
320	T	K	0.9575880344405796
112	W	I	0.9546347940548096
109	I	M	0.9533748481127884
116	L	T	0.9530424373601988
115	S	G	0.9502672167639141
68	V	Y	0.9501058102318898
255	V	T	0.9479418203782392
327	R	T	0.9462153224101614
433	A	T	0.9438000467547216
67	N	L	0.9427470111042686
184g	R	Q	0.9426139300795056
255	V	C	0.9422353428960066
309	I	V	0.9393967659514476
129	L	P	0.9376542254383824
639	T	Y	0.9372224223561622
103	Q	L	0.9341302220962816
151	R	G	0.9331045024836248
332	N	R	0.9309186329608774
287	Q	T	0.9303212098249296
669	L	P	0.9283231673630628
358	I	M	0.9279603790722414
392	N	I	0.9277853067467716
98	N	Y	0.9275347189207076
153	E	D	0.9223481147318638
369	L	G	0.9201227220474846
612	S	T	0.9191758803182026
125	L	P	0.913102619
269	E	D	0.9129110411724368
315	Q	C	0.9107414134150082
384	Y	R	0.9100382731370912
177	Y	C	0.9074029320748718
138	I	P	0.9037655770199592
210	F	I	0.9032368017660479
256	S	G	0.9016719559621112
371	V	L	0.8988315693783081
312	G	F	0.8981867064284875
326	I	T	0.8966218820148605
382	F	Y	0.8963048563477267
327	R	V	0.8949881735083467
339	N	T	0.8947372310479533
113	D	N	0.8929080570195113
267	E	W	0.8867849913696171
424	I	L	0.8813673359268498
68	V	L	0.8812227041789849
384	Y	E	0.8810488758111413
409	G	V	0.8767928450874437
154	L	H	0.8753257828510717
134	V	D	0.8749026369813863
198	T	N	0.8736274495716355
138	I	Y	0.8719208586216394
179	L	S	0.8712854344159573
137	N	I	0.870994359
266	A	E	0.8636465996481301
691	G	C	0.8624987308053632
326	I	R	0.8617060235444729
63	T	S	0.858906318
298	R	S	0.8574603761591153
648	E	F	0.8573995206291105
650	Q	S	0.8561277446753244
320	T	P	0.854911706
425	N	W	0.8546544487670881
382	F	N	0.8484405222562081
177	Y	L	0.848325547
158	S	T	0.8453386136206171
109	I	L	0.8437629510613261
484	Y	G	0.8398405355693728
433	A	I	0.8386462709842244
287	Q	H	0.8384195463393781
371	V	H	0.8359485474498553
442	V	E	0.8355348477906249
324	G	D	0.8350053258599097
483	L	V	0.8339287303770764
85	H	D	0.8337630587909376
402	V	R	0.8333287406092942
342	L	F	0.8331800215862425
67	N	R	0.8299913744603176
432	Q	I	0.8294430699314044
401	S	H	0.8288216647156661
114	Q	L	0.8279778047338604
71	T	E	0.8277443465414269
123	T	L	0.8272850125888465
507	G	T	0.8256430609634642
408	T	L	0.8238576284962948
287	Q	N	0.8223975272249129
51	T	Q	0.8222200349004158
307	I	V	0.8209300079575793
104	M	Y	0.8202772940825649
553	S	R	0.8178235867372728
182	V	L	0.8172218785193579
391	F	S	0.8171993386797645
409	G	P	0.8169815405536507
285	L	Q	0.8167670508083089
322	D	T	0.8167142621544743
116	L	V	0.8158546394467177
434	M	T	0.8140110656589005
116	L	A	0.811961679
273	R	S	0.8110168305829853
204	A	V	0.8097103669985373
261	L	V	0.8092928174316036
169	K	S	0.8085540995084632
299	P	T	0.8084249551598122
365	S	L	0.8064828079673094
588	R	M	0.8059159615325386
195	N	K	0.805718381
513	V	D	0.8030770122286073
79	P	A	0.8028693244558747
475	M	V	0.8028373250137443
516	G	F	0.8012421432456371
98	N	L	0.8004600023523945
140	D	M	0.7974585746495959
154	L	T	0.797313498
50	T	L	0.7967012498780875
118	P	H	0.795187936
224	A	M	0.7944448239178474
588	R	G	0.7941542909747954
375	S	R	0.7937491807858232
300	N	P	0.7932714920952119
113	D	V	0.7915878219941133
177	Y	T	0.79092942
132	T	H	0.7905663119416573
255	V	L	0.7901550216728326
49	E	Y	0.7897230094997384
208	V	A	0.7886594849357845
84	I	Y	0.7878526713883804
538	T	K	0.7877433670670088
116	L	R	0.7876831308451266
441	G	Q	0.7870174698625424
403	Q	G	0.7866476176909047
336	A	K	0.7857579743725533
72	H	Y	0.7844273701877388
389	G	A	0.7833327824143443
410	S	P	0.7818961142386907
534	S	G	0.7811455015992554
402	V	E	0.7802743236534613
421	K	H	0.7800673245295684
158	S	F	0.7798668061456254
221	A	P	0.7798387313182589
96	W	R	0.7796617758236731
520	L	F	0.7759394348279689
322a	I	C	0.7759275324603405
186	N	D	0.775594549
476	R	T	0.7748893843012506
422	Q	R	0.7732614437648111
121	K	Y	0.7731935533459644
630	Q	K	0.7720007872722844
153	E	Y	0.7690033190131824
32	E	L	0.768158521
141	D	I	0.7672716886980702
202	T	S	0.7666904970535973
246	Q	L	0.7661893482964506
475	M	P	0.7654101827730656
693	I	T	0.7650107822459093
174	S	N	0.7639261197159896
283	N	P	0.7637836232231856
545	L	I	0.7636467991337402
670	W	R	0.7622434535752687
408	T	M	0.7620152110818762
268	E	N	0.761793967
327	R	C	0.7614878126164094
55	A	S	0.7612084983346568
184e	G	Q	0.7604166742121019
474	D	F	0.7600550989168543
256	S	V	0.7588419521915292
320	T	G	0.756841372
375	S	L	0.7542209548119528
328	Q	E	0.7541749958530883
204	A	K	0.7508203892335747
600	G	N	0.7488165432215271
374	H	N	0.7485689536981359
636	S	M	0.7472144797632719
233	F	W	0.7462201799991531
665	K	N	0.746205918
438	P	S	0.7451027221748355
134	V	A	0.7446677718534016
256	S	A	0.7440066078981288
114	Q	G	0.7425737850575039
179	L	V	0.7412433358070265
403	Q	E	0.7368717288971536
396	I	V	0.7366075463164927
253	P	A	0.7357844551709207
295	N	R	0.7351985476741392
351	K	Q	0.7347635278148581
401	S	M	0.7347393510182766
52	L	V	0.7347066961398009
142	M	R	0.7345672635403127
386	N	Y	0.7339959676916454
405	S	R	0.732886021
322a	I	L	0.7312586097698117
168	K	I	0.7312570556230467
665	K	R	0.7295371386166707
599	S	F	0.7280681016745095
270	V	A	0.7271167252835766
477	D	Y	0.7266835607021538
91	E	S	0.726445021
134	V	F	0.7255816258173523
656	N	K	0.7240680701176233
111	L	Q	0.7223928307770875
347	K	I	0.7188830080893813
151	R	T	0.7186565740779605
162	T	N	0.7180355879962297
638	Y	F	0.7165321198860858
152	G	V	0.7163789447003331
257	T	A	0.7157118378582199
337	T	E	0.7155253965571788
588	R	K	0.7150112111113611
184a	N	G	0.7146857443418383
396	I	W	0.7145403288550072
250	G	T	0.7143604325129491
382	F	T	0.7141384421170803
608	V	M	0.7139786681475814
153	E	H	0.7138555408559637
142	M	P	0.7134534697695314
571	W	R	0.7127735724272336
31	A	Y	0.7124863024252446
316	A	P	0.7122241714416763
250	G	E	0.7120587180367708
665	K	M	0.7102567875486823
294	I	V	0.7075291423329926
346	V	S	0.7059024361629047
322	D	Q	0.7058146755024126
268	E	L	0.7055377955576512
636	S	A	0.7053806139394513
386	N	E	0.7051145561711725
405	S	D	0.7049591274251936
412	D	K	0.7044509954330259
321	G	A	0.7041032465908516
133	N	L	0.7034222217234882
452	L	I	0.7032289093547294
153	E	I	0.7024696925417272
152	G	D	0.7017142965265336
70	A	L	0.7013093912256656
33	N	V	0.7008872247299333
267	E	S	0.6995732737498856
478	N	A	0.6985726127915731
702	L	Q	0.6982160461634007
89	V	G	0.6964766434961587
156	N	R	0.6955104217188768
71	T	K	0.6946577584079097
141	D	P	0.6945439090562866
560	E	V	0.6917204563813303
202	T	I	0.6910844719200554
164	E	L	0.6910146097771459
402	V	A	0.6908852169978249
83	E	K	0.6908201710668871
444	R	I	0.6907609508643566
440	Q	G	0.6906214053516857
583	V	M	0.689902203
406	N	A	0.6898353243449374
204	A	Q	0.6887354494877261
229	K	G	0.6886919591717877
512	A	G	0.6884384194451949
46	K	N	0.6880884917359023
121	K	I	0.6867295253313768
206	P	Q	0.6867289274302257
588	R	C	0.6859224521834393
152	G	S	0.6859000163618412
132	T	R	0.6852656358530251
625	N	D	0.6852163642820799
321	G	R	0.6851887535878691
172	V	R	0.6840616182653153
140	D	S	0.6837518859826051
277	I	W	0.6826745918037214
243	S	R	0.6825926215380014
305	K	S	0.6822391544658469
355	N	W	0.6819689527791211
609	P	S	0.6815331570006113
270	V	D	0.6811977444432833
195	N	D	0.6808264943368986
278	T	P	0.6794184284742437
636	S	G	0.6790963922720048
34	L	E	0.6790159645662137
600	G	F	0.6786183358185095
114	Q	Y	0.6786008678563054
154	L	Q	0.6781456273481171
95	M	A	0.6766796042044614
236	T	S	0.6751980030309659
142	M	K	0.6750736206075361
634	E	K	0.6748447666239009
85	H	K	0.6745348279239467
478	N	V	0.6733636528044635
72	H	L	0.6718390097507683
317	F	L	0.6709313261921512
160	N	R	0.6689996204802331
605	T	L	0.6689030025954473
605	T	S	0.6689030025954473
611	N	Q	0.6686794350659517
170	Q	A	0.6686018982584799
141	D	H	0.6685946773180698
462	N	G	0.6670554958253855
326	I	L	0.66636382
476	R	V	0.6658179676345641
290	T	C	0.6657411432388816
382	F	W	0.6652168017990985
283	N	Q	0.6650363540799029
633	K	R	0.6649417221304424
434	M	F	0.6647453847856569
121	K	Q	0.6644592407983723
361	F	I	0.6640804490757959
73	A	V	0.6640277612579311
155	K	T	0.6636228965214834
407	S	E	0.6624589760951716
436	A	W	0.6624100393971684
394	T	E	0.6623098537938268
281	A	L	0.6622776633120615
369	L	S	0.6610634457623471
396	I	S	0.6603189387147871
504	R	Y	0.657870823
239	C	R	0.6566106112542418
662	A	G	0.6563579733212177
632	D	E	0.6560031678396259
417	P	L	0.6548425906607305
399	T	V	0.6545203540147835
428	Q	R	0.6539161549851744
322a	I	R	0.6535646158572271
172	V	C	0.6534431235959295
664	D	E	0.6520932376913607
137	N	Y	0.6518765171794711
193	L	P	0.65142385
351	K	P	0.6509331429335249
106	T	L	0.65064808
363	N	H	0.6505114449842205
649	S	A	0.6503021487751856
410	S	R	0.6497669891013973
334	S	I	0.6497100303777015
196	C	S	0.6494658373350716
253	P	V	0.6488515519619101
185	N	V	0.6488171635655693
132	T	F	0.6488120863851153
328	Q	R	0.6474218267314462
619	L	V	0.6468215593476873
287	Q	A	0.6465224664570575
109	I	H	0.6465201524240898
433	A	Y	0.6460011930418286
421	K	R	0.645120607
474	D	A	0.6446914507038974
373	T	G	0.643743554
322	D	R	0.6423460444140447
108	I	L	0.640988629
71	T	G	0.6407708203020515
567	K	Q	0.6401912728908346
382	F	Q	0.6401187546296968
544	L	I	0.6400567949093677
665	K	T	0.6398345727375836
140	D	I	0.6391744306620197
141	D	L	0.6386564669672435
202	T	F	0.6384590375918299
412	D	I	0.6382549665373224
347	K	H	0.6381087027265611
337	T	N	0.6370038848247179
74	C	S	0.6363848529836958
93	F	L	0.6361851320082557
336	A	H	0.6360407509117141
384	Y	C	0.6327346801701483
408	T	H	0.6326419098592866
667	A	E	0.6320683230354673
461	T	K	0.6309552982790539
674	D	S	0.6301759749406282
454	L	F	0.6298179371131063
116	L	S	0.6295200545409407
336	A	L	0.6287423920132764
283	N	I	0.628653387
600	G	H	0.6280363729030742
113	D	C	0.6280016137438307
591	Q	R	0.6275378882031325
589	D	T	0.6275370230446318
441	G	H	0.6269923157371456
322a	I	G	0.6262462713712666
388	S	P	0.6259914128650458
68	V	W	0.6258227383175583
188	N	S	0.6253627908361188
83	E	N	0.6247703452662777
52	L	C	0.6247069701665076
323	I	P	0.6246728022167608
502	K	E	0.6240086005362528
670	W	I	0.6236328469802995
136	N	I	0.6218499756707427
318	Y	A	0.6204065928169686
652	Q	R	0.6189350384422573
246	Q	V	0.6174464509934762
599	S	N	0.6173206614691307
161	M	K	0.6170697351276583
583	V	I	0.6141827801193402
184g	R	L	0.6136515400475049
201	I	G	0.6134073825660318
193	L	C	0.6130721704255053
193	L	A	0.6130721704255053
333	V	D	0.6125422563647707
332	N	Q	0.6124766091911065
154	L	Y	0.6122913770172779
354	G	H	0.6120372030485264
182	V	G	0.6116421249514624
465	T	R	0.6114606207231975
381	E	G	0.6114001210260179
184c	N	D	0.6112962691158546
208	V	N	0.6111020736695115
394	T	M	0.6104774034607574
104	M	L	0.6103849208088086
107	D	N	0.6080319085259857
285	L	Y	0.6076400853570127
440	Q	A	0.6074848054592803
355	N	K	0.6073047107584063
481	S	I	0.6071708434157705
333	V	L	0.6069828703910083
153	E	N	0.6068046251362333
65	K	T	0.6066737129897152
121	K	L	0.6066260962050147
173	Y	G	0.6052389063436632
114	Q	S	0.6050702613075689
210	F	W	0.6046306867269887
210	F	S	0.6045987207983525
314	G	E	0.6045806044381727
181	V	E	0.6042896913477576
139	T	G	0.6036369763236145
379	G	Q	0.6024606043935411
242	V	D	0.6022349420205511
491	I	Y	0.6021426229612084
450	T	I	0.6009937480141538
386	N	V	0.6009016192477323
322	D	K	0.6008721256825971
251	I	L	0.6005832701460523
273	R	W	0.6005668025801845
335	K	I	0.6003088398224463
204	A	R	0.6001328939901103
301	N	L	0.5999889255020596
301	N	T	0.5999889255020596
699	F	W	0.5988907316967151
123	T	I	0.5981352578675709
557	R	L	0.5978043334704075
298	R	G	0.597578368
43	P	H	0.5961751856361791
630	Q	V	0.5955953579885032
581	L	Y	0.5952793858735539
284	I	K	0.5947444890311202
318	Y	K	0.5945407739210531
266	A	H	0.5942718487789321
296	C	S	0.5941168219520638
612	S	P	0.5939160532177229
655	K	I	0.5935224778726458
670	W	F	0.5916296843353782
290	T	A	0.5910994586000253
322a	I	N	0.5898335190566706
455	T	I	0.5891954811489483
85	H	Q	0.588792364
168	K	E	0.5870242890366396
686	I	V	0.5869529752672282
43	P	L	0.5863485502729971
650	Q	H	0.5846270770908921
453	I	F	0.5838454524839451
453	I	S	0.5838454524839451
663	L	W	0.5833363997087884
299	P	L	0.5830236540805278
475	M	Q	0.5826165963806549
600	G	S	0.5820798898632997
264	S	T	0.5820595653401943
33	N	A	0.5819412965506561
319	A	S	0.5818797374716114
352	H	N	0.579777844
103	Q	K	0.5797051509066553
694	G	E	0.5766403072603279
452	L	M	0.5764037191092215
399	T	Y	0.5759922713177207
161	M	S	0.5752354909891673
68	V	R	0.5747865972839825
332	N	I	0.5745073336786266
487	K	R	0.574247787
47	D	K	0.5741824097936066
36	V	C	0.5740063290272099
82	Q	G	0.5739265337030954
464	T	Y	0.5738240503126328
523	L	F	0.5730187777181426
528	S	L	0.5728689408075911
289	N	R	0.572703302
125	L	I	0.5724598998635355
352	H	T	0.5720368488763237
316	A	R	0.5720238648834797
652	Q	T	0.5715391896082045
191	Y	H	0.5714800906797339
616	N	C	0.5713615618620644
134	V	T	0.5709784633850792
436	A	S	0.5703715054635634
53	F	L	0.5699470408972142
285	L	I	0.5684185445266186
255	V	G	0.5679850833650054
234	N	A	0.5676343110630886
478	N	Y	0.5662357541711798
436	A	T	0.5661472264504751
218	C	Y	0.5660121021262106
424	I	T	0.5650355255979947
317	F	Y	0.5649556561577362
336	A	Y	0.5642991751984859
510	K	R	0.5642742401636596
369	L	K	0.564209312
465	T	H	0.5640767228109564
62	E	H	0.5640438821663025
40	Y	W	0.5639845432130348
32	E	F	0.5639213849138801
318	Y	R	0.5629265028208865
621	E	F	0.5625668531590182
213	I	A	0.5623299263699238
160	N	F	0.5622038938966603
348	Q	G	0.561582972
85	H	A	0.5613468224401101
35	W	L	0.5611014448661735
116	L	K	0.5596686406265782
33	N	Q	0.5593764833265248
287	Q	V	0.559363121
280	N	S	0.5593423358219618
51	T	K	0.5591856290666222
399	T	G	0.5588437646352884
115	S	V	0.5581435233541894
122	L	A	0.5571823514485597
490	K	R	0.5564279635724599
620	S	A	0.5563727555031042
251	I	F	0.556014675
570	V	A	0.5559709853809105
644	G	F	0.5551146748864682
211	E	V	0.554181901
664	D	C	0.5530102100954639
230	D	L	0.5519175697237058
383	F	Y	0.5516105847381516
114	Q	W	0.5513627045000886
108	I	W	0.5510126934075454
35	W	V	0.5505189166908183
112	W	E	0.5490229485000979
96	W	I	0.5454294860843188
496	V	F	0.5448676817485254
372	T	N	0.5437193928380484
697	I	F	0.542977281
106	T	Q	0.5428672287084441
214	P	G	0.542785939
204	A	S	0.5427825388207532
155	K	S	0.5427261934684986
419	R	G	0.5425801615079443
699	F	K	0.5424877094111953
580	V	A	0.5424797814957174
581	L	A	0.5418497699359512
234	N	K	0.5416284816456647
603	I	R	0.5414356122291308
578	A	V	0.5412984901887324
306	S	G	0.5404798593577189
543	N	S	0.5402119778325136
223	F	V	0.5400911266285147
316	A	K	0.5398197007987157
441	G	P	0.5397903749998497
224	A	R	0.5393592373186245
170	Q	K	0.5385892674740742
198	T	V	0.5375092872212401
171	K	I	0.5372146929409221
234	N	L	0.5368974710863087
33	N	L	0.5368884748954328
127	V	S	0.5358113391495782
455	T	S	0.5357154267236046
300	N	L	0.5355467826792251
199	S	P	0.5354497784337962
327	R	L	0.5352274110683186
287	Q	L	0.5344743489222118
326	I	Q	0.5342694640944297
621	E	V	0.5336747580588284
229	K	I	0.533599079
173	Y	D	0.5335888498177229
306	S	A	0.5334780082144173
609	P	A	0.5329540894644138
475	M	H	0.5325130123881787
166	R	H	0.5318777976725102
237	G	R	0.5318659676394085
257	T	V	0.53150315
406	N	E	0.5314678039983729
321	G	P	0.531189695
301	N	V	0.5304434905198879
630	Q	D	0.5298927081986067
152	G	P	0.5296053202436651
154	L	M	0.5289275872336401
195	N	Q	0.5285503390959746
187	S	G	0.5282940946917095
134	V	S	0.5274687993446275
169	K	G	0.5273052947301129
214	P	I	0.5272062609729908
184g	R	E	0.5271670902774774
223	F	N	0.5270834879797476
305	K	C	0.5268427044768111
166	R	F	0.5267972921121431
231	K	H	0.5264334487048365
301	N	Q	0.5261353096441146
278	T	Y	0.5260187665588352
55	A	T	0.5247597746086157
429	R	Q	0.524753459
113	D	F	0.5246632266363265
462	N	C	0.5240011605047188
629	L	N	0.523979243
701	V	T	0.5236543658394779
114	Q	N	0.5235797013254797
546	S	P	0.523567662
87	E	R	0.5231678391160581
512	A	D	0.5220908739215213
79	P	F	0.5214416986670731
286	V	G	0.5213454333618142
93	F	I	0.5210895470570267
403	Q	K	0.5201183808868641
434	M	L	0.5200495759966361
695	L	V	0.5198038530291469
71	T	R	0.5196269374465214
633	K	A	0.5194812515315758
302	N	K	0.5192515361972059
118	P	A	0.519182965
234	N	H	0.518744853
244	T	N	0.5175811843566752
111	L	I	0.5175451808197129
209	S	C	0.517016056
42	V	A	0.5164079323632295
273	R	Q	0.5162759983255609
589	D	V	0.5160478506433868
200	A	L	0.5156487235202651
670	W	G	0.5156196948884249
625	N	V	0.5154443292741475
369	L	W	0.5153297078612074
375	S	Q	0.5151206342668184
375	S	F	0.5151206342668184
423	I	T	0.5146491694140147
433	A	N	0.5140680417122535
382	F	K	0.5138797288467205
352	H	M	0.5136736322525033
293	Q	V	0.5134956212263987
359	I	Y	0.5134348325510738
360	R	P	0.5133521786247917
335	K	F	0.5133173098908828
513	V	W	0.5133071710981771
338	W	G	0.5132852983473024
546	S	H	0.5132779444034856
337	T	G	0.5132183535375482
595	I	S	0.513137814
366	G	V	0.5131089113378635
380	G	T	0.513104154
380	G	H	0.513104154
331	C	M	0.5130799340559211
392	N	H	0.5129317740986767
322a	I	Q	0.5128931266265466
379	G	M	0.5127346329557838
323	I	A	0.5126522562730753
553	S	W	0.5126187712488005
102	E	V	0.5125690332745673
411	N	L	0.5125437710461572
411	N	H	0.5124041118182419
540	Q	R	0.5115191649112152
299	P	A	0.5103896800944915
326	I	N	0.5103359155453924
136	N	L	0.5100471454542822
526	A	T	0.5090579885444669
401	S	F	0.50864219
96	W	C	0.5086160172797283
446	V	R	0.5083894550807795
309	I	C	0.5072647233590288
66	H	D	0.5067916885505702
87	E	P	0.5066880164502423
112	W	G	0.5064642485441522
377	N	D	0.5064560445573378
68	V	G	0.5063616484623811
396	I	K	0.5060032408236017
190	E	G	0.5059595415952977
72	H	D	0.5052150875100923
153	E	F	0.5043426395289131
156	N	Y	0.503631158
142	M	H	0.5035764902946256
109	I	T	0.5035442828923075
160	N	Q	0.5029968457340224
134	V	C	0.502898489
214	P	M	0.5026096163027082
184c	N	Q	0.50238388
179	L	Y	0.5020638396954102
219	A	I	0.5019865176038558
168	K	A	0.5013106964079413
281	A	M	0.5008168045134572
513	V	T	0.5005498778839939
184g	R	H	0.500221209
279	N	D	0.4995316466283764
253	P	Q	0.4993404052253218
423	I	S	0.4993275702949965
542	R	K	0.4991531600522608
560	E	G	0.4989049379169568
407	S	Y	0.4977437749008526
504	R	I	0.4962699878618799
475	M	T	0.4955529721557761
494	L	V	0.49546344586144603
464	T	N	0.4954357327907509
190	E	P	0.495362098
113	D	H	0.4952176168392164
441	G	S	0.4950775913609678
492	E	A	0.4941044170616234
128	T	N	0.4931147075792845
173	Y	N	0.4924411701340756
112	W	N	0.4923360443238346
154	L	F	0.4922441260614791
560	E	D	0.4921296453117486
589	D	H	0.4915669474217203
131	C	S	0.4914027692205002
478	N	H	0.4897934179328603
616	N	P	0.4897462585141016
255	V	Q	0.489482423
96	W	L	0.4894669689576597
484	Y	A	0.4893310232824519
495	G	S	0.4885308444738777
100	M	V	0.4867524849894542
375	S	W	0.4865306360166832
375	S	Y	0.4865306360166832
438	P	R	0.4861203125484786
222	G	S	0.4860264390137584
257	T	L	0.4859751903228943
198	T	G	0.4858159644062904
436	A	Y	0.4857860404311519
560	E	H	0.4856831462802155
162	T	H	0.4856556141822329
398	N	W	0.4856313875397908
180	D	T	0.4854614451729821
189	K	Y	0.48542970628747606
652	Q	A	0.4853096085346014
364	S	Q	0.485262836
380	G	S	0.4852233269580067
596	W	Q	0.4851722452152961
208	V	E	0.4851353452784914
221	A	E	0.4850522764640131
188	N	M	0.4850473737797106
453	I	A	0.4846859353588483
616	N	W	0.4844407731863031
654	E	T	0.4844201821218894
102	E	T	0.4839852726687018
460	S	C	0.4825890202475671
326	I	F	0.4825122543373602
405	S	L	0.4819579427705716
467	T	C	0.4818847141216875
667	A	L	0.4817227118508876
141	D	G	0.4813804662015407
535	M	L	0.4813105249044569
621	E	I	0.4813089514746224
424	I	S	0.4809535459317896
307	I	M	0.4807830714553038
424	I	K	0.48064141912320296
362	A	V	0.479678944
240	P	H	0.4793865496124963
290	T	V	0.4792322040562213
426	M	Y	0.4791763249843379
478	N	R	0.4783983696497778
413	S	E	0.4778452976978756
208	V	S	0.477765914
509	E	D	0.477560554
629	L	V	0.4770046756828446
171	K	M	0.4766383447825413
171	K	N	0.4746496190452316
142	M	L	0.4737308984263501
316	A	G	0.4728660381087088
569	T	K	0.4728169047822192
412	D	A	0.4722370276031036
37	T	A	0.4712889690122203
137	N	P	0.4698154044781754
194	I	L	0.469622926
621	E	M	0.4693669284160466
121	K	M	0.46928501190385297
210	F	T	0.4685012437910608
208	V	K	0.4684836198137768
605	T	P	0.4678253366530725
442	V	L	0.4675413863314187
184a	N	R	0.4671945891731315
460	S	P	0.4671008573350728
107	D	G	0.4658397542101152
99	N	K	0.4658316584104726
423	I	V	0.4655805388555951
227	K	Y	0.4653301689247815
305	K	L	0.4653130600375242
141	D	R	0.4651666448073996
140	D	G	0.4646277455980877
220	P	L	0.4646137680296749
437	P	T	0.4639806437764916
68	V	H	0.4631782567255024
68	V	D	0.4631782567255024
546	S	R	0.462371177
350	R	W	0.4615705233892392
85	H	S	0.4613470227657151
536	T	A	0.4612698018965246
625	N	P	0.4608123101612584
113	D	S	0.4600671705543508
241	S	C	0.4591592952018189
424	I	V	0.4589493425168234
369	L	P	0.458900613
588	R	A	0.4566328177393572
553	S	D	0.4563761062427466
48	A	Y	0.4561517971022606
633	K	M	0.4561303938417836
592	L	I	0.4561074057187578
446	V	S	0.456106091
582	A	C	0.4560851447285055
558	A	S	0.4559421633534218
173	Y	S	0.4557643348829411
321	G	L	0.4556179414459744
89	V	F	0.45554954993105395
516	G	W	0.4553414796401483
229	K	V	0.4543482879103928
693	I	M	0.4542315714522024
415	T	V	0.4539450072152216
92	E	Y	0.453836354
624	D	M	0.4534639433005385
335	K	A	0.4522146044519717
111	L	P	0.4521160337399814
402	V	D	0.4518712908845178
524	G	I	0.4516725016952722
698	V	F	0.4512186851821696
522	F	I	0.4512023167469562
464	T	H	0.4511767195903408
117	K	T	0.4509735744548885
110	S	V	0.4506668530639754
625	N	G	0.4496314908496216
93	F	S	0.44933180642937903
474	D	G	0.4490559624033511
455	T	E	0.4489788278954279
413	S	M	0.4484173068659487
506	V	A	0.4480964545943424
300	N	I	0.4480839414288858
56	S	P	0.44721705846335147
621	E	W	0.4471979317338156
543	N	K	0.4469295720691684
342	L	M	0.4468494026284919
691	G	H	0.44672150339625605
289	N	D	0.4465966489150507
67	N	K	0.4464785943493263
453	I	L	0.4461422866697227
208	V	H	0.4456516526034983
100	M	A	0.445343586
47	D	V	0.4451800022318973
79	P	L	0.445069979
87	E	T	0.444633259
188	N	Q	0.4445508191531525
108	I	D	0.444465556
91	E	K	0.4444383223876349
116	L	N	0.4443563618474747
89	V	H	0.4442881106675248
403	Q	R	0.4441296318080813
76	P	I	0.44396415039079823
217	Y	Q	0.4439603090257368
358	I	K	0.44371907947471256
186	N	F	0.4433404580975851
588	R	S	0.4433087654514894
80	N	A	0.4432954007361224
156	N	K	0.4431687960303557
690	G	S	0.442863648
305	K	T	0.4428180178702764
305	K	V	0.4428180178702764
165	L	R	0.4428092165834916
136	N	S	0.4421916804814999
613	S	E	0.4421179327216952
57	D	M	0.4418729590492497
694	G	S	0.4414619965259817
34	L	T	0.44126005624487774
369	L	Q	0.4405859741297753
297	T	G	0.4404275093732628
326	I	A	0.4403027735665313
557	R	M	0.4402425114829283
184h	S	L	0.4401228659522179
53	F	I	0.4398419662470564
108	I	A	0.4394347195941055
140	D	Y	0.4391682859536273
436	A	R	0.4390720872306447
491	I	T	0.438977104
152	G	K	0.4386798906927398
142	M	A	0.4385482076561183
142	M	G	0.4385482076561183
137	N	L	0.4382589190989592
357	T	I	0.4382065244930208
132	T	C	0.4378551270666475
90	T	R	0.4377409322844739
184	I	S	0.4376028499915639
195	N	E	0.43711058984038587
203	Q	S	0.4370249714328841
439	I	F	0.4369469583291124
100	M	L	0.43693015225266746
97	K	N	0.43657963055521465
123	T	A	0.4360901919806784
318	Y	S	0.4359357749408135
95	M	G	0.4359021802176343
461	T	D	0.4357767589160642
600	G	A	0.4357485613395499
600	G	L	0.435470322
186	N	Y	0.435081661
439	I	S	0.43478628270052494
405	S	I	0.4345429226786484
484	Y	D	0.4342463341512072
178	R	I	0.4336887265204322
375	S	M	0.4334689562834256
92	E	I	0.4334413152426912
111	L	S	0.43334418598908975
697	I	T	0.4330426892568662
142	M	I	0.43300484896647856
370	E	L	0.43236311
275	E	Q	0.4322961175820363
356	N	W	0.4322628978815774
58	A	M	0.4322226662065413
64	E	A	0.4320503355848977
347	K	W	0.4313709287254249
355	N	G	0.4313492972335375
358	I	H	0.4310778348596441
463	S	W	0.43101141343826543
121	K	A	0.43085021981315497
350	R	A	0.43014067803514794
673	F	V	0.4297254647964193
322	D	Y	0.4292867443122836
260	L	Q	0.4283777943216796
257	T	M	0.42821580703480616
297	T	Y	0.4280153015833051
187	S	R	0.4279536299911509
189	K	A	0.42789359979429376
422	Q	S	0.4278613063589217
306	S	F	0.42780627556219497
466	E	Q	0.42764031315521456
101	V	G	0.4273012756628883
109	I	C	0.42718114868070894
379	G	E	0.4271251945446483
481	S	Q	0.4269395568929606
462	N	V	0.4268791016825838
282	K	H	0.42684458160244665
425	N	M	0.4267182166677998
224	A	D	0.4259435895287342
504	R	P	0.4259281063249939
420	I	T	0.4258118722437055
84	I	G	0.4256916500725608
153	E	G	0.4255709906267067
304	R	N	0.42510767047220094
273	R	A	0.4246458975287672
114	Q	V	0.4246009044263108
692	L	C	0.4245071531985055
140	D	R	0.424432899
651	N	S	0.4243437752101888
276	N	C	0.42421325261569703
251	I	W	0.42416215521181055
604	C	S	0.42414772193136224
103	Q	A	0.4240629619016798
264	S	E	0.4240000784744157
94	N	F	0.4238557007461491
184h	S	P	0.4237044140260876
651	N	E	0.4222155408100786
481	S	Y	0.4220848223760661
677	N	Y	0.4220343338744804
670	W	N	0.4219197594713472
643	Y	L	0.4216542590647279
643	Y	I	0.4216542590647279
642	I	F	0.4216115005970557
656	N	G	0.42133258470592105
647	E	H	0.4212957607598712
675	I	N	0.4211106537966677
688	I	A	0.4208387786436023
128	T	V	0.4201843079176081
633	K	W	0.4198757939112838
509	E	L	0.4196232772304688
241	S	Q	0.4195691928248023
33	N	E	0.4193438470670266
355	N	L	0.41932637881687695
408	T	Y	0.4190417819591121
668	S	H	0.4189299878739672
297	T	F	0.4186672022604755
198	T	I	0.4184079855873192
293	Q	I	0.418398593
224	A	Q	0.4183524583925343
600	G	Q	0.4181886269955789
492	E	H	0.4181419468342577
303	T	L	0.4179442732792784
439	I	N	0.4178206459139376
415	T	L	0.4162714497524545
505	V	A	0.41614295476903934
160	N	L	0.41607142234713546
203	Q	P	0.415943171
406	N	Q	0.4158124231967513
696	R	H	0.4155741755587871
476	R	G	0.4151359197715789
631	W	R	0.41464669237500495
55	A	V	0.4145683509282337
402	V	S	0.4137184086677039
431	G	A	0.4133602624277942
452	L	V	0.4131250046482137
483	L	I	0.41295120870624025
215	I	R	0.41276141594589866
644	G	M	0.41269246899127976
228	C	R	0.4124307690854007
685	F	W	0.4122507957429881
104	M	V	0.4116166953966505
93	F	Y	0.4116099181038565
34	L	H	0.4113926064603437
179	L	N	0.4111164791634736
200	A	V	0.41104322926827824
172	V	T	0.4109538556836476
323	I	G	0.4108820891807118
300	N	R	0.4108582282320247
437	P	Q	0.4107838744667796
154	L	R	0.4106990155853335
222	G	N	0.4104607599548836
481	S	M	0.41036370961760654
328	Q	A	0.4103335469492436
166	R	N	0.4102129244772351
434	M	A	0.4093679759143922
455	T	A	0.4090169194229486
694	G	I	0.4083355382358742
694	G	L	0.4083355382358742
403	Q	D	0.4076904985211605
327	R	F	0.4071191040400468
370	E	D	0.4068886423072201
343	G	A	0.4068496756764392
300	N	A	0.4068299512366832
322	D	A	0.4067723025299773
668	S	A	0.4066172475868689
340	E	M	0.4065670470218737
335	K	Q	0.4064906706885085
429	R	K	0.4063966658163377
281	A	P	0.40636832055233657
373	T	F	0.4063534760105557
351	K	H	0.4062462683083132
343	G	T	0.4061245204459768
82	Q	F	0.4060002013812676
337	T	A	0.4059514041315925
155	K	A	0.4059218189136973
651	N	G	0.4054856484890854
363	N	C	0.4054854861121023
683	K	Y	0.40547249708877775
208	V	C	0.4054045640917859
209	S	H	0.4053747035284356
627	T	C	0.4053298715199221
639	T	Q	0.40519483233104975
397	S	I	0.40510123484939536
678	W	G	0.4050157057211282
615	S	F	0.4046598370685043
672	W	D	0.4045272188836248
379	G	L	0.4045168504269886
319	A	Y	0.4045158448354307
657	E	T	0.4044963112619436
246	Q	T	0.4044293832860871
513	V	Y	0.40402446643116974
224	A	I	0.40383579905001743
238	P	Y	0.4036864341578175
623	W	M	0.40362954147251545
304	R	H	0.4030775864817381
637	N	K	0.4029784163017648
259	L	A	0.4029192370165523
84	I	F	0.40284550133439856
121	K	S	0.4027516603207904
234	N	Y	0.4021834050322392
304	R	A	0.4020540404443518
336	A	F	0.4012008726771416
542	R	A	0.4010551098586171
385	C	A	0.4010232793999057
595	I	V	0.40101910201067703
654	E	N	0.4010170532590461
51	T	N	0.4008248787866757
404	G	M	0.40078250511901853
285	L	V	0.4007553002332312
545	L	F	0.4006460509574145
304	R	S	0.4005226266500386
560	E	S	0.4004360840589051
366	G	I	0.4002490969821944
237	G	V	0.3993815587592579
346	V	T	0.39934862594441467
692	L	H	0.3993115697321602
267	E	T	0.3990733366231184
564	H	D	0.3987550153042599
675	I	M	0.39868432606466825
120	V	S	0.39853837970483297
576	L	V	0.3984342336794812
398	N	S	0.3967644125538552
577	Q	R	0.3966852203458468
668	S	L	0.3966119008587121
702	L	H	0.3953709746325508
183	Q	L	0.3949157429917444
52	L	I	0.3944038172527682
271	M	L	0.3941635648051325
389	G	T	0.3936070336602663
323	I	M	0.393594256
298	R	K	0.3935342381230884
494	L	I	0.3934544588250995
171	K	D	0.3930351581469568
195	N	H	0.3929958117824873
72	H	A	0.3929204815348528
177	Y	S	0.3928849237830532
177	Y	W	0.3928849237830532
345	V	E	0.3925201797578327
157	C	L	0.3923918502470184
170	Q	V	0.39236618666786016
210	F	N	0.3921132628331504
305	K	R	0.39207291054136856
203	Q	E	0.3919804503087395
110	S	Q	0.3919206280730231
323	I	T	0.3918776083159887
174	S	Q	0.3916596987081464
86	L	Y	0.39122938314874095
86	L	E	0.39122938314874095
413	S	W	0.39074015503865744
51	T	A	0.3906353009274484
444	R	W	0.39047046
577	Q	E	0.39045608792107594
121	K	D	0.3904024564863624
655	K	S	0.39036517978424495
111	L	D	0.3900670027780413
111	L	Y	0.3900670027780413
140	D	T	0.38999988315042144
657	E	Y	0.3895548636506049
155	K	N	0.3894998681516218
55	A	Y	0.3894885275429668
88	N	Q	0.3894852238847136
105	H	Q	0.3894038824979774
97	K	W	0.3891884074484239
186	N	S	0.3890333658411288
152	G	T	0.3886360374659648
659	D	Q	0.3884077770260534
334	S	D	0.387810101
396	I	M	0.3877884826633449
184a	N	L	0.3875827101167805
404	G	H	0.387489978
184g	R	N	0.3872872667258004
116	L	W	0.3871870699550834
461	T	R	0.3869878268122284
136	N	F	0.3865895082028249
38	V	H	0.3864811848470439
222	G	P	0.386400728
52	L	N	0.3863273457884069
40	Y	K	0.3863257417192649
37	T	Q	0.3863079160286617
50	T	E	0.3862443034010892
50	T	Y	0.3862443034010892
101	V	N	0.3861927296428545
45	W	I	0.3861369077162273
48	A	K	0.38585507932647495
260	L	P	0.3856476320385596
481	S	V	0.3855408858601601
188	N	D	0.38552687522293855
122	L	M	0.3854953517695218
204	A	F	0.3854841622198398
151	R	H	0.3851471050540716
184d	Q	P	0.3846896064439809
387	T	I	0.3843607661791199
339	N	G	0.3841935872197158
89	V	Y	0.38416259810585296
78	D	W	0.3839194738650336
94	N	M	0.3838083562161222
332	N	Y	0.3836359966225122
364	S	Y	0.3835115771967619
332	N	E	0.3834783950921379
279	N	T	0.3834119613221182
115	S	K	0.38272088611403055
255	V	R	0.38266884977908944
172	V	Q	0.382370633
640	Q	T	0.3816847407756576
48	A	C	0.3815497908745428
61	Y	N	0.3813404462967747
546	S	F	0.379507808
92	E	L	0.3793683705946431
69	W	R	0.3790475921760776
314	G	L	0.378758084
295	N	A	0.3785376052780078
453	I	C	0.37820463625303613
439	I	K	0.3778501271910405
369	L	Y	0.3777536073314383
412	D	V	0.3776061334007632
398	N	M	0.3774649085732756
446	V	N	0.3773856314427297
694	G	C	0.37738479220652177
442	V	H	0.3767991669841883
442	V	W	0.3767991669841883
553	S	F	0.3767981561451563
485	K	A	0.3763203020803256
415	T	H	0.3762966396959217
460	S	V	0.3762163694915136
417	P	G	0.3761246943962515
481	S	F	0.37587296032180817
95	M	C	0.37586886874634506
467	T	M	0.3756028565556066
591	Q	V	0.3751257193362005
50	T	P	0.3749072927088833
97	K	Q	0.3746219034524247
355	N	T	0.3745071407517584
153	E	M	0.3740043921852484
152	G	M	0.3739986493425824
103	Q	R	0.3739025484126223
119	C	T	0.3735927154256081
156	N	M	0.3732982078068786
156	N	A	0.3732982078068786
134	V	R	0.3732716435317228
134	V	Y	0.3732716435317228
129	L	Y	0.3732653615096594
129	L	Q	0.3732653615096594
184e	G	P	0.3732043228557419
179	L	D	0.3731498631038089
478	N	T	0.3730481974142367
155	K	P	0.37296783774693176
209	S	K	0.37262857258749227
170	Q	I	0.3726183993698353
189	K	T	0.3726168516408956
175	L	T	0.3725199144130422
157	C	G	0.3723398772301258
187	S	Q	0.3722423026646545
139	T	P	0.3719180818432616
138	I	W	0.3718171104718869
223	F	H	0.3718100769694886
399	T	N	0.3717354588739054
185	N	A	0.3715670626412033
319	A	Q	0.3715208903667746
250	G	W	0.3714515804528982
87	E	S	0.3713377320884883
322	D	H	0.3712792012799543
301	N	G	0.3712529316938214
258	Q	L	0.3712018017366712
589	D	I	0.3711428424613881
303	T	C	0.3710965283435532
300	N	E	0.3710752240764495
413	S	T	0.371057272
259	L	I	0.3710365992266381
287	Q	G	0.37088121260196144
271	M	Y	0.3708585347095188
244	T	L	0.3706708176571397
689	V	C	0.3706623394704636
411	N	F	0.37054354770001663
696	R	A	0.3704690948619885
697	I	A	0.3703494608347349
413	S	C	0.3703398976730575
268	E	W	0.3703029651410302
75	V	I	0.36988595847918987
321	G	Y	0.36987244445238976
222	G	V	0.3697416076934391
153	E	K	0.3696783073978186
415	T	N	0.3696162307304293
172	V	L	0.3695845653673639
172	V	S	0.3695845653673639
172	V	G	0.3695845653673639
389	G	P	0.3682952831355005
248	T	P	0.3679174174476351
413	S	L	0.36771565926705607
702	L	T	0.36709115816306576
398	N	P	0.3668588391673305
585	R	G	0.3664617650789757
497	A	T	0.3662692748093667
632	D	H	0.3658778674864372
302	N	E	0.3658528052345575
265	L	P	0.3653979770081685
184e	G	D	0.3653902556032253
137	N	H	0.3651794297321631
524	G	V	0.36486242627260623
326	I	D	0.3648321823263232
99	N	L	0.36464245759494296
287	Q	S	0.3645493474798995
44	V	I	0.364206114
31	A	I	0.36400059384907424
261	L	I	0.36379191473269706
321	G	T	0.3627211304773881
322	D	W	0.3624487613854587
372	T	Q	0.362387701
285	L	H	0.3623763898637864
354	G	R	0.3621288899582668
123	T	M	0.3618310854713765
51	T	Y	0.3618033032622725
373	T	D	0.3617962702693331
324	G	Q	0.3616606908667162
366	G	F	0.3614439484993938
403	Q	C	0.3614192645867344
254	V	A	0.3610730910079885
108	I	N	0.3610429735773924
159	F	I	0.3610263340264303
391	F	K	0.36098222822365533
324	G	S	0.36080245995884347
92	E	N	0.3603578383878148
380	G	N	0.3603306225118142
339	N	R	0.3602468394480156
44	V	L	0.36017810653524146
645	L	I	0.3594004356818073
372	T	G	0.359232765
234	N	P	0.3590087456263158
386	N	L	0.3590027128996981
32	E	D	0.3574091627773599
121	K	F	0.3572603387259386
268	E	K	0.35666879957729103
203	Q	K	0.3562837502988745
541	A	V	0.3560574974579155
612	S	F	0.3559418972782647
243	S	T	0.35577259177761195
319	A	G	0.35533018238995023
588	R	Y	0.35487441295649363
357	T	N	0.35473640992290706
356	N	M	0.3546557041742914
360	R	Y	0.35461922177378274
405	S	H	0.35460872764704904
436	A	P	0.35459319758670044
543	N	P	0.3544277499718897
554	N	V	0.3535672021359953
465	T	K	0.3533181737510533
152	G	I	0.35304351762534897
139	T	I	0.3528843798464896
557	R	N	0.3526727770229919
136	N	G	0.3520719202649684
480	R	S	0.3516756126938876
531	G	C	0.35146556853139105
82	Q	V	0.3513580250774169
163	T	S	0.3502216281467529
432	Q	P	0.3501043489686899
194	I	K	0.3485862408560545
518	V	I	0.34857972102970936
196	C	R	0.34856322334363304
347	K	A	0.3483497598901854
133	N	Q	0.3482385074077099
205	C	R	0.34783330008333274
297	T	L	0.3477160523588366
438	P	G	0.3471144515444061
268	E	R	0.3470525746031162
449	I	V	0.3470282720010728
454	L	I	0.3469259000367043
153	E	A	0.346196683
322	D	G	0.3458933908371358
280	N	Q	0.3458767279766862
581	L	T	0.3454763167674562
504	R	A	0.3454730530619996
241	S	E	0.3446958416002741
253	P	H	0.3446916014078142
457	D	G	0.34439386774019964
312	G	P	0.3442872838472561
303	T	H	0.3442031660194481
511	R	K	0.3441466999270841
216	H	F	0.34405794005509593
269	E	G	0.34404080284051786
230	D	E	0.34346057161260024
337	T	V	0.3432933520952359
156	N	V	0.3430413076245928
304	R	E	0.3428801101486559
215	I	L	0.3428105176232573
111	L	G	0.3427343850627493
171	K	G	0.3426982629656312
434	M	R	0.3425599267278468
109	I	Q	0.3424326132681073
505	V	M	0.3423693373475171
513	V	G	0.3423039178937107
184e	G	A	0.34224170207989274
165	L	I	0.34204162527737025
176	F	I	0.3419444626245241
519	F	I	0.3418661755354745
97	K	M	0.34185357802469857
258	Q	R	0.3418413404353147
151	R	F	0.34171984727771754
69	W	H	0.341614863
279	N	K	0.3409540207253794
210	F	A	0.34087051667219065
84	I	M	0.3406152005120181
533	A	T	0.3404108894850177
602	L	F	0.3398420786178901
87	E	I	0.3394644202345123
185	N	T	0.3394186517166597
238	P	K	0.3392764072306177
317	F	A	0.33903078884279386
616	N	K	0.3389215927032603
654	E	Q	0.3388896243165005
453	I	K	0.3388893761504465
188	N	A	0.3386822056278324
462	N	H	0.3385824647096349
421	K	Q	0.3381923507057085
478	N	P	0.3381653154597417
336	A	S	0.3380205096256167
463	S	A	0.3380132988502761
577	Q	K	0.3379884905028052
570	V	L	0.3379160735734735
455	T	F	0.3378623613078757
413	S	Y	0.3377868763808845
692	L	G	0.33777963004822104
427	W	F	0.3376664401965065
481	S	R	0.3374819736413103
429	R	Y	0.337122691
380	G	P	0.33710834022213354
454	L	M	0.3370510145766704
141	D	N	0.3369196917751509
474	D	Q	0.3368800958994109
322a	I	H	0.3367426435888579
408	T	P	0.3367222456135087
179	L	I	0.3367054134032733
465	T	E	0.33667550680436986
321	G	Q	0.3365805587567865
568	L	V	0.3365196087718172
184h	S	F	0.336506934
417	P	M	0.3364541456369943
347	K	F	0.33642784147652666
504	R	S	0.3361151863769226
451	G	T	0.3361064910878339
33	N	S	0.3356943950591564
492	E	N	0.3354676835184203
369	L	V	0.3353826397005488
661	L	M	0.3353719869034623
214	P	K	0.3351123961557102
439	I	H	0.3350743590419061
422	Q	N	0.3345466830741851
87	E	N	0.3343804490311843
590	Q	S	0.3343479400703405
446	V	M	0.3342542970092677
472	G	T	0.33397512786143274
184d	Q	T	0.3335895692816301
65	K	S	0.3332083286854757
369	L	R	0.3330145270938044
250	G	N	0.33280091374960524
298	R	V	0.33271528699807384
297	T	P	0.3324674879321383
231	K	V	0.33227962580234577
421	K	C	0.3322522953363019
419	R	A	0.3321688784181345
434	M	E	0.3321617188710673
263	G	N	0.3320514944075974
438	P	M	0.33195211663794866
293	Q	M	0.3318867649560706
612	S	A	0.33164421494007673
301	N	P	0.33118598230531826
384	Y	H	0.3311122040472104
643	Y	N	0.3307840836351392
114	Q	I	0.3305556552990946
640	Q	C	0.3304986651719448
290	T	M	0.32991876821197874
398	N	Q	0.3297255753472643
283	N	A	0.32956381255885936
104	M	T	0.3294185919612822
432	Q	E	0.3293747989891062
321	G	D	0.3291471533160427
423	I	R	0.329057508
640	Q	E	0.3287871467973725
49	E	H	0.3287358439563208
549	V	L	0.32865351791447306
582	A	V	0.3283110670908739
469	R	L	0.3280426470740108
360	R	K	0.3279576127084019
440	Q	Y	0.3278763163447012
440	Q	N	0.3278763163447012
434	M	K	0.3274326799408751
571	W	G	0.3266651256540771
414	I	H	0.32635819721193043
419	R	K	0.32559459961298465
309	I	N	0.3252690298277973
450	T	A	0.32415633777206554
240	P	L	0.32393531759264443
121	K	C	0.3236648832738233
532	A	S	0.3228700153141543
371	V	F	0.32262992782678723
136	N	Y	0.3223681130083066
543	N	D	0.3217126973001391
229	K	T	0.3210725845746897
343	G	I	0.3210134931985752
335	K	N	0.32085903133599314
334	S	Q	0.3202823480236763
130	Q	R	0.3201349402698887
601	K	L	0.3199897256411329
396	I	R	0.31961716659657796
408	T	I	0.3186713579840571
490	K	N	0.3185234073510946
349	L	S	0.3184887782519614
528	S	N	0.3180487167606847
461	T	V	0.3168520612051659
241	S	R	0.3166165121565069
582	A	L	0.3166162011129655
339	N	Y	0.31624620158719474
535	M	Y	0.3161041751344816
626	M	V	0.31515272553721563
90	T	H	0.31440795755987905
108	I	F	0.3137873799833223
303	T	K	0.313786793
254	V	M	0.31340458341575284
214	P	S	0.3132423640218589
132	T	E	0.3123177914315894
440	Q	R	0.31181559658203595
416	L	M	0.3117769108846203
193	L	F	0.3115230686088491
155	K	Q	0.3114834550951852
699	F	G	0.3114563615539261
133	N	K	0.3113581384835208
451	G	R	0.31098268271774704
210	F	H	0.3109443558345715
600	G	W	0.31094203316945324
407	S	A	0.31062264136199863
619	L	M	0.3105433084672024
702	L	F	0.3103346562376396
585	R	E	0.3099978863268617
309	I	K	0.30982608717448085
543	N	R	0.3097944308037665
521	G	T	0.3096352888021517
518	V	M	0.3095691493246953
491	I	H	0.30953169638465283
491	I	A	0.30953169638465283
496	V	L	0.3094201929351712
409	G	S	0.3093669504247704
516	G	M	0.3092816484265357
185	N	P	0.30912072160108456
234	N	R	0.30911344501600924
138	I	L	0.30908127134516983
498	P	H	0.3090247609177855
319	A	F	0.30881859683454604
655	K	H	0.3088038335553984
637	N	C	0.3086828727026621
652	Q	N	0.30850478377441065
652	Q	I	0.30850478377441065
409	G	C	0.3081719422459118
594	G	D	0.308112262
658	Q	A	0.30794296658893805
300	N	G	0.3078446649249701
306	S	H	0.3078116102394524
295	N	L	0.30780820931159103
97	K	G	0.307674897
509	E	S	0.3076355521715936
390	L	P	0.3075741227835632
187	S	I	0.3075024686323596
607	N	D	0.3074445542358699
173	Y	R	0.3067657304245749
117	K	M	0.30670117875719005
600	G	T	0.3061082780157121
171	K	Y	0.30563674113987355
121	K	E	0.3052712886747556
43	P	T	0.3051446799527603
141	D	V	0.3047825088551463
151	R	D	0.3045626370218621
184c	N	A	0.3045161628654779
267	E	R	0.3044887370557333
111	L	V	0.30435990405924296
668	S	I	0.3042866132126054
579	R	G	0.3042663032672365
214	P	D	0.3041459783434731
95	M	S	0.3032096462559759
403	Q	H	0.30319319757057633
698	V	T	0.3029801284589825
691	G	P	0.30178823773632235
411	N	P	0.3012509861125737
152	G	R	0.3009592780319333
272	I	L	0.30091364631125106
512	A	Q	0.30078994007037746
408	T	G	0.3007499224112131
364	S	F	0.30046402011419465
95	M	T	0.3001752267384023
444	R	Y	0.3001248846962141
439	I	T	0.2996987828529138
125	L	V	0.2995384445971095
256	S	L	0.2994962275229681
220	P	T	0.29924825834382546
547	G	D	0.2990213850977421
407	S	P	0.2989610968310808
332	N	L	0.2989389081094113
576	L	I	0.2988859697253497
46	K	H	0.29863375225197997
373	T	W	0.2984255778382367
132	T	L	0.2983529949823829
172	V	I	0.29814604637397385
695	L	G	0.2979781858555388
570	V	S	0.296696475
484	Y	F	0.29668594534005605
629	L	A	0.29651591962046786
462	N	I	0.2954916357209431
221	A	S	0.2949624948161488
313	P	S	0.29491694263262186
260	L	M	0.29462280394329204
232	K	S	0.2945218519627842
360	R	D	0.2943033035856608
699	F	V	0.29417150443290896
451	G	E	0.2937186104293931
599	S	V	0.2935637527504549
519	F	T	0.29346617659043106
371	V	I	0.2932748117007521
461	T	A	0.293096
330	H	S	0.2929901335910732
369	L	M	0.29267275867812753
585	R	L	0.292652202
340	E	I	0.29247397806428843
550	Q	Y	0.2920582125352133
568	L	I	0.2918828386447768
410	S	A	0.2917059399792787
92	E	D	0.29163327546979645
297	T	H	0.2915862492488894
343	G	K	0.2914964748838318
356	N	F	0.2913581109184969
227	K	N	0.29129362297796285
85	H	M	0.291119854
323	I	D	0.2910343693487409
271	M	Q	0.2909471488231179
397	S	M	0.2907946851555224
629	L	S	0.29075090440825324
114	Q	H	0.29046371036741564
104	M	S	0.29035287319970593
699	F	H	0.2902576453480949
594	G	C	0.2901635223748489
324	G	E	0.2895638097711837
594	G	E	0.28909158266859025
393	S	L	0.2890178779085492
108	I	R	0.28883084132557696
272	I	T	0.2884269055253801
90	T	C	0.288235263
115	S	I	0.2880785835636384
102	E	P	0.2880662663697891
107	D	F	0.2880482761159301
56	S	T	0.28760603516736244
45	W	G	0.28724727882160034
32	E	Y	0.2871764618482841
283	N	S	0.2864472857407979
421	K	T	0.2864089085209405
192	R	G	0.2857352001535505
670	W	V	0.2853182416009797
410	S	H	0.2849370988175951
330	H	L	0.2849335158767071
336	A	Q	0.28484600752155703
97	K	H	0.284830989
95	M	K	0.28480151314387026
198	T	A	0.2845551893916289
403	Q	N	0.284386533
224	A	S	0.2840020731151737
72	H	C	0.2839852355119329
43	P	F	0.28371970988209644
52	L	M	0.28353968641257665
517	A	T	0.2833758497084973
69	W	K	0.2832496170523795
101	V	S	0.2832297703638534
509	E	G	0.28303815
84	I	C	0.2828508038532084
116	L	P	0.2826693407151115
427	W	R	0.2825026254908458
214	P	H	0.2823303051092188
63	T	M	0.28222111723424403
103	Q	I	0.2820928694105559
442	V	A	0.28128691725361743
468	F	V	0.2810317906163425
254	V	F	0.2809589128875521
94	N	C	0.2802591693983007
603	I	C	0.2800034922276781
475	M	S	0.2799833556028237
524	G	F	0.27990024181979184
581	L	K	0.27983646440121296
671	N	A	0.27964549914172243
328	Q	N	0.2796095423167497
328	Q	C	0.2796095423167497
364	S	C	0.27960827219954376
599	S	Q	0.2794644601841073
357	T	H	0.2794485194569467
356	N	E	0.27936810092325604
568	L	M	0.2793635276047275
385	C	P	0.2793597027569063
361	F	M	0.27933248859978643
558	A	L	0.2793013350451995
518	V	W	0.2792741238583289
554	N	M	0.2792496204114672
354	G	Y	0.27915538266203266
304	R	W	0.27911994948757485
344	K	W	0.27905568645960943
581	L	W	0.2790272152970306
380	G	M	0.2790136873804968
86	L	T	0.27901350225186616
584	E	W	0.27899711291489626
560	E	C	0.27893573665001553
553	S	G	0.2789186377976752
322a	I	Y	0.27880031431295604
516	G	Q	0.2786283417224601
229	K	E	0.2783752181368005
42	V	T	0.2782135250689789
509	E	K	0.2780031758983541
127	V	A	0.27778197193401644
616	N	E	0.27775985078646603
142	M	S	0.27734050190595105
153	E	V	0.2773398232177252
152	G	L	0.2773279532018855
171	K	A	0.2772021114133841
253	P	S	0.2770488540628561
600	G	P	0.2770369955540571
161	M	G	0.27620216018486976
209	S	P	0.27536404533275755
412	D	P	0.2753530172093045
684	I	W	0.2749772304314545
435	Y	H	0.27492427224130145
362	A	I	0.2743179017028364
138	I	R	0.2740123011310721
335	K	G	0.2739814537813329
664	D	N	0.2739205998045934
615	S	A	0.27376257194654724
660	L	G	0.2735874094484321
177	Y	A	0.2734840246505765
137	N	A	0.2734608601126857
127	V	G	0.2733707094991528
218	C	P	0.2732547911578066
136	N	E	0.2730906658869976
136	N	Q	0.2730906658869976
604	C	Y	0.27302607982449345
209	S	Q	0.2729789731898728
216	H	P	0.2729348531414438
200	A	Q	0.2728090744771887
180	D	Y	0.2727159322982316
169	K	C	0.272656303
194	I	Y	0.2725952783377807
194	I	P	0.2725952783377807
231	K	Q	0.2725438572601752
467	T	S	0.2725339104498911
409	G	Q	0.27209683009426194
91	E	L	0.27193816821757993
297	T	K	0.2718071661206801
343	G	Y	0.2716751425811392
230	D	A	0.2716480673390306
347	K	S	0.2716359390123025
320	T	Q	0.27154351282133665
95	M	E	0.2714180868362859
381	E	S	0.2711040928534789
176	F	C	0.2710164766360048
401	S	R	0.2705791165829328
84	I	W	0.2704880866073814
84	I	E	0.2704880866073814
63	T	F	0.2702548001013779
34	L	C	0.26999595514800545
64	E	T	0.2695574790941416
702	L	Y	0.2692067768011967
128	T	L	0.2688974572849336
677	N	E	0.2688772716106384
692	L	M	0.2688583607765473
277	I	M	0.2686992384241485
637	N	P	0.2684964300286618
433	A	P	0.26832545618882075
301	N	D	0.2682357028421587
322a	I	K	0.2678288667335273
109	I	R	0.2677773521041356
571	W	L	0.26772011219887204
224	A	G	0.2674896486404453
362	A	R	0.26736784072639946
667	A	Y	0.2672252662178104
532	A	T	0.2671008182142857
142	M	Y	0.2669944579245892
353	F	L	0.2668890795427965
265	L	I	0.2667540723685391
369	L	F	0.26672229494269445
403	Q	P	0.26672213668364997
652	Q	K	0.2667086560607102
451	G	V	0.2660397290655536
132	T	S	0.2660124741506823
434	M	C	0.2659687207599155
156	N	T	0.2658418748831733
424	I	W	0.26580394382981337
424	I	N	0.26580394382981337
354	G	W	0.2655481049031647
198	T	E	0.26551531727111033
173	Y	L	0.26533457298011803
184a	N	K	0.2651780003081559
164	E	P	0.2649313743788711
437	P	A	0.2648133217203276
102	E	G	0.2645253880636972
60	A	L	0.2644786340340727
223	F	A	0.26404908214595385
382	F	M	0.2638009169257651
236	T	H	0.2636708260261366
238	P	I	0.2636497975329953
238	P	N	0.2636497975329953
257	T	Y	0.2635827689864465
240	P	W	0.2635457071743021
142	M	E	0.26354242293453994
179	L	C	0.26342587669497264
128	T	C	0.2634090006226619
670	W	P	0.2633608991777816
246	Q	I	0.26335661794899184
246	Q	Y	0.26335661794899184
263	G	Q	0.2633379400488916
383	F	Q	0.2633097206275285
162	T	V	0.2632631928457849
263	G	K	0.26318667891828923
196	C	W	0.2631473894226407
258	Q	E	0.2631420605317635
357	T	D	0.2631261453702293
570	V	M	0.2631208981814725
332	N	P	0.26311505839170224
649	S	N	0.2630926647656883
218	C	L	0.2630766663803939
390	L	G	0.2630673256025421
293	Q	G	0.26306721441140885
360	R	W	0.26303565788170824
646	L	R	0.2630145648637583
343	G	M	0.26300247767057666
683	K	W	0.2630006719680381
353	F	H	0.2629838582308521
184	I	H	0.2629799186031754
313	P	F	0.2629509450334697
183	Q	M	0.2629391706510377
651	N	M	0.2629305278201241
426	M	T	0.2629220735074041
652	Q	F	0.26291718719815355
289	N	G	0.2629167974277996
289	N	H	0.2629167974277996
278	T	M	0.2629130677056423
300	N	K	0.2629116832762399
628	W	S	0.2629116232028377
628	W	E	0.2629116232028377
356	N	C	0.262848418
290	T	I	0.26283716987655104
159	F	A	0.26283114744247005
653	Q	C	0.26277926697866016
271	M	W	0.2627470631541733
361	F	A	0.2627416985454607
273	R	H	0.2627315737535183
275	E	I	0.26272227368760603
591	Q	A	0.2627097387558262
700	A	M	0.26267586032501183
672	W	E	0.2626523774044395
182	V	I	0.26261105703605353
227	K	F	0.2625591747619787
166	R	P	0.26253061011540824
245	V	M	0.26250170418936314
483	L	S	0.2624374245829794
423	I	P	0.2623979241490767
442	V	T	0.2623632042348101
446	V	C	0.2623560567751944
421	K	L	0.2623171645778407
115	S	N	0.26231449505421944
184d	Q	W	0.2622841
616	N	H	0.2620483518498556
268	E	M	0.26194283677556546
461	T	Y	0.2618667231724799
438	P	Y	0.2617810581405137
419	R	E	0.261573285
450	T	S	0.2614921281012759
415	T	W	0.2614849563739433
234	N	S	0.2614023766540984
504	R	H	0.26139755859809066
485	K	Q	0.26135525617582417
481	S	K	0.2612993229852777
178	R	P	0.2612917818669573
398	N	I	0.2612327101080838
299	P	F	0.26114328
474	D	R	0.2610418316263424
474	D	L	0.2610418316263424
420	I	C	0.26103856997989777
437	P	G	0.2610256982791697
437	P	K	0.2610256982791697
60	A	E	0.2610094743193315
547	G	S	0.26098679303818423
510	K	V	0.2609801072525901
495	G	K	0.26095068208017586
465	T	Q	0.26076296925261355
267	E	C	0.26035778077359684
571	W	C	0.26026476768160384
307	I	T	0.26024985549832763
502	K	I	0.2602474612557741
607	N	T	0.2595532668343713
492	E	F	0.2593395396516515
172	V	A	0.2592859783294826
383	F	L	0.2592750105090528
339	N	L	0.2591877636682384
508	R	A	0.25916595871406045
252	K	M	0.2590757680188599
49	E	K	0.25903322
470	P	V	0.2587380341911541
60	A	I	0.25839922645160723
472	G	L	0.2582958577996673
699	F	S	0.25778633280140445
474	D	H	0.2572128955574485
384	Y	P	0.2561387664824397
308	R	G	0.2558493620846152
250	G	D	0.25538974455592856
[truncated: 11,402 more rows]
